# Supplementary material for: Ranked Adjusted Rand: integrating distance and partition information in a measure of clustering agreement
Source: BMC Bioinformatics. 2007 Feb 7;8:44. doi: 10.1186/1471-2105-8-44 (PMC1802093; doi:10.1186/1471-2105-8-44)
Supplement: Additional File 4 — MATLAB toolbox. Zip file with MATLAB functions to compute RAR and related measures. [file 1471-2105-8-44-S4.zip]

Archive with 5 entries (5 files):
- clustergenerator.m
- partcorr.m
- preRAR_calc.m
- RAR_calc.m
- givecluster.m
