# Supplementary material for: Ranked Adjusted Rand: integrating distance and partition information in a measure of clustering agreement
Source: BMC Bioinformatics. 2007 Feb 7;8:44. doi: 10.1186/1471-2105-8-44 (PMC1802093; doi:10.1186/1471-2105-8-44)
Supplement: Additional File 4 — MATLAB toolbox. Zip file with MATLAB functions to compute RAR and related measures. [file 1471-2105-8-44-S4.zip › partcorr.m]

function rpxy=partcorr(corrmat)

%Francisco Rodrigues Pinto, Lisboa, 2006
%function to compute all 3 pairwise partial correlation coefficients given
%the 3x3 matrix of correlation coefficients between the three variables x, y and z 

rpxy=zeros(3,3);
rpxy(1,2)=(corrmat(1,2)-corrmat(1,3)*corrmat(2,3))/(((1-corrmat(1,3)^2)*(1-corrmat(2,3)^2))^0.5);
rpxy(1,3)=(corrmat(1,3)-corrmat(1,2)*corrmat(2,3))/(((1-corrmat(1,2)^2)*(1-corrmat(2,3)^2))^0.5);
rpxy(2,3)=(corrmat(2,3)-corrmat(1,2)*corrmat(1,3))/(((1-corrmat(1,2)^2)*(1-corrmat(1,3)^2))^0.5);
