# Supplementary material for: Ranked Adjusted Rand: integrating distance and partition information in a measure of clustering agreement
Source: BMC Bioinformatics. 2007 Feb 7;8:44. doi: 10.1186/1471-2105-8-44 (PMC1802093; doi:10.1186/1471-2105-8-44)
Supplement: Additional File 4 — MATLAB toolbox. Zip file with MATLAB functions to compute RAR and related measures. [file 1471-2105-8-44-S4.zip › givecluster.m]

function C=givecluster(C,nc,alfa)

%Francisco Rodrigues Pinto, Lisboa 2006
%auxiliary function of clustergenerator.m

C(1:nc)=(1:nc)';
C(nc+1)=ceil(nc*rand);
n=length(C);

for i=nc+1:n
    beendone=C(1:(i-1));
    counts=histc(beendone,(1:nc));
    %counts=flipud(sort(counts));
    weights=exp(counts*alfa);
    weights=weights/sum(weights);
    cumweights=cumsum(weights);
    C(i)=nc+1-sum((cumweights-rand)>=0);
end


%if isempty(tofill)==0 
%    if tofill(1)==1
%         
%         C=givecluster(C,nc,alfa);
%     else        
%         beendone=C(find(C~=0));
%         counts=histc(beendone,(1:nc));
%         weights=counts.^(-alfa);
%         weights=weights/sum(weights);
%         cumweights=cumsum(weights);
%         C(tofill(1))=sum((cumweights-rand)>=0);
%         C=givecluster(C,nc,alfa);
%     end
% else
%     n=length(c);
%     [lixo,order]=sort(rand(n,1));
%     C=C(order);
% end


    
    
